# Supplementary material for: Counselling and knowledge on iron and folic acid supplementation (IFAS) among pregnant women in Kiambu County, Kenya: a cross-sectional study
Source: AAS Open Res. 2019 May 13;1:21. Originally published 2018 Jul 19. [Version 3] doi: 10.12688/aasopenres.12891.3 (PMC7118767; doi:10.12688/aasopenres.12891.3)
Supplement: Supplementary file 3 [file aasopenres-1-14045-s0002.tgz]

Archive with 1 entries (1 files):
- 2d9822b8-9dfe-4943-b626-0e49c727136c_Supplementary_file_3.docx
